# Supplementary material for: Effect of a Screening and Education Programme on Knowledge, Beliefs, and Practices Regarding Osteoporosis among Malaysians
Source: Int J Environ Res Public Health. 2022 May 17;19(10):6072. doi: 10.3390/ijerph19106072 (PMC9141639; doi:10.3390/ijerph19106072)
Supplement: Supplementary file 1 [file ijerph-19-06072-s001.zip]

Archive with 1 entries (1 files):
- ijerph-1697326-supplementary.pdf
